# Supplementary material for: The CLAMP-Linked Invasion Protein (CLIP) plays an essential role in Plasmodium berghei zoites
Source: bioRxiv. 2026 Mar 23:2026.03.22.713516. Preprint. [Version 1] doi: 10.64898/2026.03.22.713516 (PMC13042080; doi:10.64898/2026.03.22.713516)
Supplement: Supplement 1 — S1 Table. Sequence of oligonucleotides and synthetic genes used in the study. [file media-1.xlsx]

## Sheet: Feuil1
Table S1. Oligonucleotide sequences
	Oligo/gene	DNA sequence 5'-->3'
sgRNA oligonucleotides	clip sgRNA1for	TAAGTATATAATATTGTTCCACCATACATATCTACAGTTTTAGAGCTAGAA
	clip sgRNA1rev	TTCTAGCTCTAAAACTGTAGATATGTATGGTGGAACAATATTATATACTTA
	clip sgRNA2for	TTATACAATATTATTGGTCACATGTACAAGCCCATGTTTTAGAGCTAGAA
	clip sgRNA2rev	TTCTAGCTCTAAAACATGGGCTTGTACATGTGACCAATAATATTGTATAA
clipcKO-HA repair construct	Synthetic gene	CTCGAGTCTTTTACTTTTTAATATATAGTGAAAAGACTAACTTTTTATAACATAGACAATAATAATATACGAAAAATATGTATTGATGCATTATATAACGTACAAAAAAAATGTAACATGCAAATAAGTGTGTGTTTGAAATATTTTGTAAATTATAGCTCAAAATAATAATTCGAGAAACATATTTTCTTTTATAACTTTTTAAATATTACTCCTCTCATTTATTAAAATAATATAACATACAATTATGGTGCATATTTACAAATATATATTTTATTTTGTTTGTATACACATAATATATATATATATATAATATGTACGCAAACAGAAATGCCTCAAAAAAAAATAGGAAATAATCGCGAAGGAAATTGTTGAGAATAATATGTCTACAAAAATTTA…
clipcKO-HA genotyping	P1	GTTATAGCAGCATTTGAATATCATTAT
	P2	AGCGTAGTCAGGTACGTC
	P3	GTGACCCCCTTCAGTTAATAG
	P4	TAATATAGATTATCCGTGGGCATGC
	P5	CTAATTCTATTTCAGAATATATTAAAGATCCC
